# Supplementary material for: Sustaining the Activation of EGFR Signal by Inflammatory Cytokine IL17A Prompts Cell Proliferation and EGFR-TKI Resistance in Lung Cancer
Source: Cancers (Basel). 2023 Jun 22;15(13):3288. doi: 10.3390/cancers15133288 (PMC10340054; doi:10.3390/cancers15133288)
Supplement: Supplementary file 1 [file cancers-15-03288-s001.zip]

Archive with 1 entries (1 files):
- cancers-2423817-supplementary.pdf
